# Supplementary material for: Pre- and Postnatal Exposures to Residential Pesticides and Survival of Childhood Acute Lymphoblastic Leukemia
Source: Cancers (Basel). 2025 Mar 14;17(6):978. doi: 10.3390/cancers17060978 (PMC11941410; doi:10.3390/cancers17060978)
Supplement: Supplementary file 1 [file cancers-17-00978-s001.zip]

Archive with 8 entries (8 files):
- CL Survival Pesticides_SM Figure S1.pdf
- CL Survival Pesticides_SM Figure S2.pdf
- CL Survival Pesticides_SM Table S1.pdf
- CL Survival Pesticides_SM Table S2.pdf
- CL Survival Pesticides_SM Table S3.pdf
- CL Survival Pesticides_SM Table S4.pdf
- CL Survival Pesticides_SM Table S5.pdf
- CL Survival Pesticides_SM Table S6.pdf
